# Supplementary material for: Staging and defect-limited intercalation of FeCl3 in graphite electrodes
Source: Nat Commun. 2026 Jun 16;17:7609. doi: 10.1038/s41467-026-74399-w (PMC13424089; doi:10.1038/s41467-026-74399-w)
Supplement: Supplementary file 9 — Source Data [file 41467_2026_74399_MOESM9_ESM.zip]

Archive with 18 entries (18 files):
- Figure1_b.tif
- Figure1_c_A.tif
- Figure1_c_B.tif
- Figure2.tif
- Figure4_a.tif
- Figure4_b.tif
- Figure4_c.tif
- Figure4_d.tif
- Figure4_e.tif
- Figure4_f.tif
- Figure4_g.tif
- Figure4_h.tif
- Figure4_i.tif
- Figure4_j.tif
- Figure4_k.tif
- Source_Data_Area_over_time_DomainA.txt
- Source_Data_Area_over_time_DomainB.txt
- Source_Data_Area_over_time_DomainC.txt
