# Supplementary material for: Staging and defect-limited intercalation of FeCl3 in graphite electrodes
Source: Nat Commun. 2026 Jun 16;17:7609. doi: 10.1038/s41467-026-74399-w (PMC13424089; doi:10.1038/s41467-026-74399-w)
Supplement: Supplementary file 9 — Source Data [file 41467_2026_74399_MOESM9_ESM.zip › Source_Data_Area_over_time_DomainA.txt]

Time	Area
s	nm^2
1	298880
2	298880
3	298880
4	298880
5	298880
6	298880
15	298880
16	303391
17	305835
22	308033
40	308033
60	312232
69	321697
70	343280
71	339354
72	336337
73	346699
78	355879
79	361950
84	364356
86	375329
87	381362
89	399330
93	401813
95	407859
100	407859
101	415777
103	439479
109	456566
114	462127
122	464312
136	480473
146	488365
180	488365
