# Supplementary material for: Staging and defect-limited intercalation of FeCl3 in graphite electrodes
Source: Nat Commun. 2026 Jun 16;17:7609. doi: 10.1038/s41467-026-74399-w (PMC13424089; doi:10.1038/s41467-026-74399-w)
Supplement: Supplementary file 9 — Source Data [file 41467_2026_74399_MOESM9_ESM.zip › Source_Data_Area_over_time_DomainB.txt]

Time	Area
s	nm^2
1	293758
2	293758
7	296612
13	307665
14	331028
18	336837
24	342369
25	353246
29	351788
30	358842
34	363155
37	367153
38	382695
39	400186
40	425623
42	465810
43	624119
44	633261
45	645131
47	665966
50	673963
51	695365
52	685293
55	695968
57	734496
59	761782
63	805980
65	828349
67	845639
75	845639
80	845639
86	845639
88	847676
95	879036
98	887850
103	900110
109	925560
119	954670
130	961548
158	961548
180	961548
