# Supplementary material for: Staging and defect-limited intercalation of FeCl3 in graphite electrodes
Source: Nat Commun. 2026 Jun 16;17:7609. doi: 10.1038/s41467-026-74399-w (PMC13424089; doi:10.1038/s41467-026-74399-w)
Supplement: Supplementary file 9 — Source Data [file 41467_2026_74399_MOESM9_ESM.zip › Source_Data_Area_over_time_DomainC.txt]

Time	Area
s	nm^2
1	461963
2	461963
3	461963
4	461963
6	470727
16	476838
22	480547
27	480547
53	486319
67	490192
71	601335
72	682137
73	716540
74	726121
79	729214
83	733930
86	741713
87	897206
90	913414
92	1010562
94	1035584
99	1061500
100	1136140
106	1157177
108	1188223
109	1245888
114	1264045
122	1268609
129	1298058
137	1304270
146	1303968
172	1303968
